# Supplementary material for: Comparison of Efficacy of Lokomat and Wearable Exoskeleton-Assisted Gait Training in People With Spinal Cord Injury: A Systematic Review and Network Meta-Analysis
Source: Front Neurol. 2022 Apr 13;13:772660. doi: 10.3389/fneur.2022.772660 (PMC9044921; doi:10.3389/fneur.2022.772660)
Supplement: Supplementary file 1 [file Table_1.XLSX]

## Sheet: Sheet1
No.	Author	Year	Sample size	Age		Gender	Equipment	Intervention Program	Patients	Outcome	Time after injury	Neurologic level of injury(NLI)	The American Spinal Injury Association Impairment Scale (AIS)
1	Hyeon Seong Kim	2021	10	48.1±8.3		7M/3F	wearable exoskeleton: H-MEX	60 minutes of walking training with a powered exoskeleton 3 times per week for 10 weeks (total 30 sessions).	8 were motor-complete SCI (AIS A or B) and 2 were motor-incomplete (AIS C)	6MWT, TUG	5.68±4.53(years)	C6, 1; T1, 1; T4, 1; T8, 1; T10, 4; T11, 1; L1, 1.	3.5±0.81
2	Eunkyoung Hong	2020	50	38.7±14.2		38M/12F	wearable exoskeleton: Ekso+Rewalk	3 times per week for 12 weeks	chronic SCI (6 months)	10MWT, 6MWT, TUG	4.69±5.18 (years)	NA	2.74±0.97
3	Kyle McIntosh	2019	11	41±19.8		8M/3F	wearable exoskeleton: Ekso GT	25 one-hour sessions of exoskeletal-assisted walking gait training	participants less than 6 months from initial SCI	10MWT, 6MWT	9.55±3.23(weeks)	C6, 2; T5, 1; T6, 1; T7, 3; T10, 1; T12, 1; L1, 1; L2, 1.	2.82±1.11
4	Patrizio sale	2018	8	43.3±12.4		6M/2F	wearable exoskeleton: Ekso	20 sessions (5/4 days a week for 4/5 weeks)	7 were motor-complete SCI (AIS A or B) and 1 were motor-incomplete (AIS C)	10MWT, 6MWT, TUG	NA	T1, 1; L1, 2; L2, 1; D1, 1; D7, 1; D10, 1; D12, 1.	3.25±0.66
5	Oliver Jansen	2017	8	NA		NA	wearable exoskeleton: HAL Robot Suit exoskeleton	12 weeks with 5 training sessions a week.	had acquired SCI more than 1 year prior to enrolment in the trial,	10MWT, 6MWT, TUG	8.03±6.92(years)	T 7/8, 1; T12. 2; T11/12, 1; L1, 3; L3, 1.	3±1.12
6	Oliver Jansen(2)	2017	21	44.9±13.4		15M/6F	wearable exoskeleton: HAL Robot Suit exoskeleton	12 weeks (5 per week; 60 sessions scheduled)	chronic SCI	10MWT, 6MWT, TUG	6.49±5.63(years)	C4, 1; C6, 1; C7, 1; T8, 1; T10, 2; T11, 1; T12, 7; L1, 5; L2, 1; L3, 1.	2.86±1.17
7	Mirko Aach	2013	8	47.6±8.8		6M/2F	wearable exoskeleton: HAL Robot Suit exoskeleton	90 days period of HAL® exoskeleton (Cyberdyne Inc.) training (5 per week) ,	in the chronic stage of traumatic 13 spinal cord injury according to time since injury of 1 to 19 years	10MWT, 6MWT, TUG	8.03±6.92(years)	L1, 3; L2, 1; T8, 1; T11, 1; T12, 2.	3±1.12
8	Ana Esclarín-Ruz	2013	88	LKOGT(A1)	43.6(12)	15M/6F	Lokomat	30 minutes of conventional mobility training plus 30 minutes of robotic-assisted mobility training	SCI onset (upper motor neuron and lower motor neuro)	10MWT, 6MWT	125.6(65.2)(days)	C1-8, 12;T1-6, 4; T7-11, 5.	1.67±0.47
				LKOGT(B1)	36.4(12)	14M/6F					117.9(25.6)(days)	T12-L1, 14; L2-3, 6.	1.67±0.47
				OGT(A2)	44.9(7)	13M/8F		60 minutes of conventional mobility training			140.3(45.5)(days)	C1-8, 12;T1-6, 4; T7-11, 5.	1.76±0.43
				OGT(B2)	42.7(18)	17M/4F					109(50.5)(days)	T12-L1, 16; L2-3, 5.	1.76±0.43
9	Mónica Alcobendas-Maestro	2012	80	Lokomat	45.2(15.5)	62M/38F	Lokomat	the Lokomat group completed 30-minute sessions with the Lokomat in each walking sessio	Within 3 to 6 Months of Incomplete Spinal Cord Lesion	10MWT	120 (87.5-145)(days)#	C1-8, 22; T1-T6, 7; T7-T12. 8.	1.68±0.47
				Conventional	49.5(12.8)	63M/37F					135 (93.7-180)(days)#	C1-8, 23; T1-T6, 5; T7-T12. 10.	1.17±0.50
10	Deborah Varoqui	2014	30	Lokomat	50.8(2.12)	8M/7F	Lokomat	Lokomat three times a week over four weeks, for a total of twelve training sessions. Each session lasted one hour, including set-up time, with between 30 and 45 minutes of training.	chronic SCI	10MWT, 6MWT, TUG	11.80 ± 2.54(years)	C2-7, 11; T1-7, 4.	NA
				Conventional	44.65(2.66)	14M/1F					8.09 ± 1.89(years)	C2-7, 9; T1-7, 6.	NA
11	Rob Labruyère	2014	9	59(11)		5M/4F	Lokomat	Training duration per session was 45 min for both interventions (actual training time, including maximally 2 breaks of 1-2 min during RAGT, and including warming-up during strength training and breaks to change from one exercise to the next).	chronic iSCI (time after injury >1 y) and sensorimotor incomplete	10MWT	50 ± 56(mo)	C4, 2; C5, 2; C6, 1; T4, 1; T8, 1; T11, 2.	1.5
12	Qiantuo Tang	2014	30	Lokomat	38.1(7.1)	30M	Lokomat	The training time of Lokomat groups was 40 minutes.	incomplete spinal cord injury	10MWT	NA	NA	NA
				Ergo_bike	39.2(8.1)

## Sheet: Sheet4
No.	Author	Intervention Program	Time after injury	Neurologic level of injury(NLI)	AIS
1	Hyeon Seong Kim	60 minutes of walking training with a powered exoskeleton 3 times per week for 10 weeks (total 30 sessions).	5.68±4.53(years)	C6, 1; T1, 1; T4, 1; T8, 1; T10, 4; T11, 1; L1, 1.	3.5±0.81
2	Eunkyoung Hong	3 times per week for 12 weeks	4.69±5.18 (years)	NA	2.74±0.97
3	Kyle McIntosh	25 one-hour sessions of exoskeletal-assisted walking gait training	9.55±3.23(weeks)	C6, 2; T5, 1; T6, 1; T7, 3; T10, 1; T12, 1; L1, 1; L2, 1.	2.82±1.11
4	Patrizio sale	20 sessions (5/4 days a week for 4/5 weeks)	NA	T1, 1; L1, 2; L2, 1; D1, 1; D7, 1; D10, 1; D12, 1.	3.25±0.66
5	Oliver Jansen	12 weeks with 5 training sessions a week.	8.03±6.92(years)	T 7/8, 1; T12. 2; T11/12, 1; L1, 3; L3, 1.	3±1.12
6	Oliver Jansen(2)	12 weeks (5 per week; 60 sessions scheduled)	6.49±5.63(years)	C4, 1; C6, 1; C7, 1; T8, 1; T10, 2; T11, 1; T12, 7; L1, 5; L2, 1; L3, 1.	2.86±1.17
7	Mirko Aach	90 days period of HAL® exoskeleton (Cyberdyne Inc.) training (5 per week) ,	8.03±6.92(years)	L1, 3; L2, 1; T8, 1; T11, 1; T12, 2.	3±1.12
8	Ana Esclarín-Ruz	30 minutes of conventional mobility training plus 30 minutes of robotic-assisted mobility training	125.6(65.2)(days)	C1-8, 12;T1-6, 4; T7-11, 5.	1.67±0.47
			117.9(25.6)(days)	T12-L1, 14; L2-3, 6.	1.67±0.47
		60 minutes of conventional mobility training	140.3(45.5)(days)	C1-8, 12;T1-6, 4; T7-11, 5.	1.76±0.43
			109(50.5)(days)	T12-L1, 16; L2-3, 5.	1.76±0.43
9	Mónica Alcobendas-Maestro	the Lokomat group completed 30-minute sessions with the Lokomat in each walking sessio	120 (87.5-145)(days)#	C1-8, 22; T1-T6, 7; T7-T12. 8.	1.68±0.47
			135 (93.7-180)(days)#	C1-8, 23; T1-T6, 5; T7-T12. 10.	1.17±0.50
10	Deborah Varoqui	Lokomat three times a week over four weeks, for a total of twelve training sessions. Each session lasted one hour, including set-up time, with between 30 and 45 minutes of training.	11.80 ± 2.54(years)	C2-7, 11; T1-7, 4.	NA
			8.09 ± 1.89(years)	C2-7, 9; T1-7, 6.	NA
11	Rob Labruyère	Training duration per session was 45 min for both interventions (actual training time, including maximally 2 breaks of 1-2 min during RAGT, and including warming-up during strength training and breaks to change from one exercise to the next).	50 ± 56(mo)	C4, 2; C5, 2; C6, 1; T4, 1; T8, 1; T11, 2.	1.5
12	Qiantuo Tang	The training time of Lokomat groups was 40 minutes.	NA	NA	NA
No.	Author	Patients	Sample size	Age		Gender	Equipment	Intervention Program		Outcome	Time after injury	Neurologic level of injury(NLI)	AIS
1	Hyeon Seong Kim	8 were motor-complete SCI (AIS A or B) and 2 were motor-incomplete (AIS C)	10	48.1±8.3		7M/3F	Ekso	60 minutes of walking training with a powered exoskeleton 3 times per week for 10 weeks (total 30 sessions).		6MWT, TUG	5.68±4.53(years)	C6, 1; T1, 1; T4, 1; T8, 1; T10, 4; T11, 1; L1, 1.	3.5±0.81
4	Patrizio sale	7 were motor-complete SCI (AIS A or B) and 1 were motor-incomplete (AIS C)	8	43.3±12.4		6M/2F	Ekso	20 sessions (5/4 days a week for 4/5 weeks)		10MWT, 6MWT, TUG	NA	T1, 1; L1, 2; L2, 1; D1, 1; D7, 1; D10, 1; D12, 1.	3.25±0.66

## Sheet: Sheet3
Author	TSI = time since injury	AIS = American Spinal Injury Association Impairment Scale
Hyeon Seong Kim	5.68±4.53(years)	3.5±0.81
Eunkyoung Hong	4.69±5.18 (years)	2.74±0.97
Kyle McIntosh	9.55±3.23(weeks)	2.82±1.11
Patrizio sale	NA	3.25±0.66
Oliver Jansen	8.03±6.92(years)	3±1.12
Oliver Jansen(2)	6.49±5.63(years)	2.86±1.17
Mirko Aach	8.03±6.92(years)	3±1.12
Ana Esclarín-Ruz	125.6(65.2)(days)	1.67±0.47					125.6	65.2	0.34411	0.17863
	117.9(25.6)(days)	1.67±0.47					117.9	25.6	0.323014	0.070137
	140.3(45.5)(days)	1.76±0.43					140.3	45.5	0.384384	0.124658
	109(50.5)(days)	1.76±0.43					109	50.5	0.29863	0.138356
Mónica Alcobendas-Maestro	120 (87.5-145)(days)#	1.68±0.47
	135 (93.7-180)(days)#	1.17±0.50
Deborah Varoqui	11.80 ± 2.54(years)	NA					0.34411	0.17863	±
	8.09 ± 1.89(years)	NA					0.323014	0.070137	±
Rob Labruyère	50 ± 56(mo)	1.5					0.384384	0.124658	±
Qiantuo Tang	NA	NA					0.29863	0.138356	±
							0.34	0.18	±	(years)	0.34±0.18(years)
							0.32	0.07	±	(years)	0.32±0.07(years)
							0.38	0.12	±	(years)	0.38±0.12(years)
							0.3	0.14	±	(years)	0.3±0.14(years)
										(years)
	Hyeon Seong Kim	5.68	3.5
	Eunkyoung Hong	4.69	2.74
	Kyle McIntosh	0.18	2.82				0.183151
	Patrizio sale		3.25
	Oliver Jansen	8.03	3
	Oliver Jansen(2)	6.49	2.86
	Mirko Aach	8.03	3
	Ana Esclarín-Ruz	0.34	1.67
	Ana Esclarín-Ruz	0.38	1.76
	Mónica Alcobendas-Maestro		1.68		0.34
	Deborah Varoqui	11.8			0.38
	Rob Labruyère	4.17	1.5

## Sheet: Sheet2
T7-3
T12-1
C6-2
L2-1
T5-1			age		weight	height								40
T10-1		7M	52						50	8M		40		63			50
L1-1		3F	46			D10-1			25	3F		63		36			37
T6-1			35			D7-1			16			36		55			21
			58			L1-2			32			55		42			67
			49			D12-1			31			42		52			41
			49			D1-1			29			52		40			38
	4		46			T1-1			45			40		53			42
	3		35			L2-1			82			53		50			50
	4		63						38			47.625		32			43.25
	3		48						75			8.81671		68			12.3668
	3		48.1						28					65
	4		8.3						41					21
	2								19.8128					16
	3													53
														45
								31			2.74			49
								3.5	19					31
									1.5					37
														58
														36
														44.8571
										E	0			13.4635
										D	1
	2.9		T10	4		4				C	2
	4.8		T8	1		4				B	3
	3.6		C6	1		4				A	4
	7.9		T11	1		2					5.68	3.5
	15.6		L1	1		4					4.52897	0.806226
	3.5		T4	1		4
	4		T1	1		4					5.68	4.53			3.5
	12.1					4					5.68±4.53	3.5±0.81			0.81
	1.1					2
	1.3					3
	5.68					3.5
	4.52897					0.806226
								3.5
								3.5
								3.5
	7	13		4	4			3.5
	8	1		3	3			3.5
	8	1.16		2	2			3.5
	10	1.08		2	2			3.5
	15	16		4	4			3.5
	3	10		4	4			3.5
	14	19		4	4			3.5
	9	3		1	1			3.5
	8							3.5
	12							3.5
	11							3.5
	9.54545	8.03		3				3.5
	3.22951	6.91615		1.11803				3.5
								3.5
								3.5
								3.5
	9.55±3.23		2.82±1.11					3.5
								3.5
				3.25±0.66				3.5
								3.5
								3.5
								3.5
	8.03±6.92		3±1.12					3.5
								3.5
					13		2	3.5
					1		3	3.5
					1.16		4	3.5
					1.08		2	3.5
	T 7/8-1				16		4	1.5
	T12-2				10		4	1.5
	T11/12-1				19		4	1.5
	L1-3				3		1	1.5
	L3-1				8.03		3	1.5
					6.91615		1.11803	1.5
								1.5
								1.5
	13	T8-1	2					1.5
	1	L1-5	3		8.03±6.92		3±1.12	1.5
	1.16	T12-7	4					1.5
	1.08	L2-1	2					1.5
	16	T11-1	4					1.5
	10	C7-1	4					1.5
	19	C6-1	4					1.5
	3	L3-1	1					1.5
	5	T10-2	2					1.5
	8	C4-1	2					1.5
	19		2					1.5
	6		4					2.74
	3		2					0.970773
	3.5		1
	6.5		4
	2		2
	2.5		4
	8		4
	3		1
	4		4
	1.5		4
	6.48762	#DIV/0!	2.85714
	5.63002	#DIV/0!	1.16642
	6.49±5.63		2.86±1.17
	2		2
	2		2
	2		2
	2		2										2		2
	2		2										2		2
	2		2										2		2
	2		2										2		2
	2		2										2		2
	2		2										2		2
	2		2										2		2
	2		2										2		2
	2		2										2		2
	2		2										2		2
	2		2										2		2
	1		2										2		2
	1		2										2		2
	1		1										2		2
	1		1										2		2
	1		1										2		2
	1		1										2		2
	1		1										2		2
	1.66667		1.7619										2		2
	0.471405		0.425918										2		2
							37		38	38			2		2
													2		2
							C	68		71			2		2
	1.67±0.47		1.76±0.43				D	32		29			2		2
	1.67±0.47												2		2
	1.76±0.43							25.16		26.98			1		2
	1.76±0.43							11.84		11.02			1		2
													1		1
													1		1
													1		1
													1		1
													1		1
													1		1
						2	C	25		27			1		1
						1	D	12		11			1		1
													1		1
													1		1
			37		38								1.67568		1
		C1-8	59		61								0.468122		1.71053
		T1-T6	19		13										0.499433
		T7-T12	22		26
			21.83		22.57
			7.03		4.81
			8.14		9.62								1.68±0.47		1.17±0.50
		C1-8, 22	22		23
		T1-T6	7		5
		T7-T12	8		10
C4	2
C5	2	C1-8, 22; T1-T6, 7; T7-T12. 8.
C6	1
T8	1
T11	2
T4	1	C1-8, 23; T1-T6, 5; T7-T12. 10.
								C1-8, 12;T1-6, 4; T7-11, 5.
					C1-8
					12
					12			T12-L1
					T1-6			14
					4			16
					4			L2-L3
					T7-11
					5
					5
								T12-L1, 14; L2-3, 6.
								T12-L1, 16; L2-3, 5.
